# Supplementary material for: Achievements, Challenges and Promises of Minimally Invasive Liver Transplantation
Source: Transpl Int. 2026 Feb 25;39:15366. doi: 10.3389/ti.2026.15366 (PMC12975614; doi:10.3389/ti.2026.15366)
Supplement: Supplementary file 2 [file Table1.xlsx]

## Sheet: Supplementary Table 1
Author	Year of publication	City (Country)	Design	Comparative analysis	Number of patients	Type of surgery	Duration of surgery (min)*	Blood Loss (mL)*	Transfusion	First warm ischemia (min)*	Conversion [rate]	Overall complication [rate]	Major complication [rate] (Clavien-Dindo >II)	PHLF [rate] (post-hepatectomy liver failure)	Biliary leakage [rate]	Post-operative hemorrage [rate]	Mortality [rate]	LoS (Days) *	Techniques
Kim et al. [15]	2025	Seoul (South Korea)	Cohort	329 laparoscopic vs 3019 open procedures 1:3 propensity score matching	329	Laparoscopic-LDRH	447.4 ± 141.4	NA	0	13.4 ± 6.2	NA	3/329	2/329	0	0	2/329	0	6.9 ± 1.5	Intraoperative cholangiography with radiologic markers was routinely performed before bile duct division to identify the optimal division site. 10– 12 cm Pfannenstiel incision
Kim et al. [16]	2025	Seoul (South Korea)	Cohort	118 laparoscopic vs 117 robotic Propensity score matched analysis of 71 donor-recipient pairs	118	Laparoscopic-LDRH	410.7 ± 69.0	212.3 ± 266.3	1/218	14.5 ± 5.4	1/218	NA	3/218	NA	NA	NA	0	9.0 ± 2.3	4 trocars and 3-dimensional videoscope LDRH uses a Cavitron Ultrasonic Surgical Aspirator as the main device. During BD division, LDRH switches to a 2-dimensional (2D) near-infrared camera from a 3D flexible camera to confirm the bifurcation and structure of the BD using indocyanine green (ICG). 10–12 cm Pfannenstiel incision
Hong et al. [24]	2024	Seoul (South Korea)	Cohort	/	556	541 Laparoscopic RH 12 Laparoscopic LH 3 Laparoscopic LLS	274.3 ± 64.1	265.8 ± 190.3	0	11.7 ± 4.5	NA	39/556	12/556	0	4/556	2/556	0	7.2 ± 2.3	The liver hanging maneuver and the exact demarcation of the liver using real-time ICG cholangiography are the key features.
Ju et al. [23]	2024	Seoul (South Korea)	Cohort	38 laparoscopic vs 18 open approach	38	Laparoscopic-LDRH (including 10 right extended)	396.84 ± 72.459	496.05 ± 272.591	1	8.77 ± 3.062	0	1/38	1/38	0	1/38	0	0	8.03 ± 2.646	Four ports The right portal vein and right hepatic artery were clamped temporarily using a bulldog clamp to identify the boundary. A selective hanging maneuver was performed. Intraoperative cholangiography using the cystic duct and/or indocyanine green fluorescence cholangiography was performed. 10 cm Suprapubic incision
Linn et al. [22]	2024	Singapore	Cohort	11 laparoscopic vs 11 open approach	11	8 Laparoscopic RH 3 Laparoscopic LH	495 ± 50	300 ± 125	0	NA	0	2/11	0	0	0	0	0	4 ± 0.5	6 ports The use of the Pringle manoeuvre is case dependent. Conventional cholangiography is not routinely performed but ICG cholangiogram is utilized to confirm the biliary anatomy. Pfannestiel incision.
Raptis et al. [20]	2024	Riyadh (Saudi Arabia)	Cohort	1724 donor-recipient pairs : 913 roboctic vs 646 open and 165 laparoscopic approach	165	32 Laparoscopic RH 9 Laparoscopic LH 124 Laparoscopic LLS	302 (264-369)	100 (50-250)	NA	NA	6/165	13/165	0	NA	NA	NA	0	4 (3-5)	NA
Tirnova et al. [19]	2024	Istambul (Turkey)	Cohort	48 laparoscopic vs 167 open approach	48	Purely laparoscopic donor hemihepatectomy: 6 right lobe (RL) and 42 left lobe (LL)	RL : 599 ± 86 LL : 345 ± 65	NA	0	NA	RL : 0/6 LL : 1/42	NA	RL : 0/6 LL : 3/42	0	NA	RL : 0/6 LL : 1/42	0	RL : 6.0 ± 2.5 LL : 4.9 ± 1.6	6 trocars Injection of indocyanine green for rapid visualization of the bile duct. Pfannenstiel incision
Cho et al. [32]	2023	Seoul (South Korea)	Cohort	16 laparoscopic donor right posterior sectionectomy vs 335 laparoscopic right hemihepatectomy	351	16 Pure laparoscopic donor right posterior sectionectomy (PLDRPS) and 335 Pure laparoscopic donor right hemihepatectomy (PLDRH)	PLDRPS : 260.5 ± 63.7 PLDRH : 218.9 ± 42.3	NA	0	NA	0	PLDRPS : 2/16 PLDRH : 25/335	PLDRPS : 1/16 PLDRH : 16/335	0	PLDRPS : 1/16 PLDRH : 7/335	PLDRPS : 1/16 PLDRH : 6/335	0	PLDRPS : 8.7 ± 3.7 PLDRH : 7.5 ± 2.2	NA
Fujiki et al. [31]	2023	Cleveland (USA)	Cohort	91 laparoscopic vs 95 open approach	91	Purely laparoscopic donor hemihepatectomy: 49 left lobe (LL) and 42 right lobe (RL)	LL : 367±59 RL : 364±67	LL : 215±127 RL : 184±91	0	NA	LL : 1/49 RL : 0	LL : 7/49 RL : 6/42	LL : 2/49 RL : 3/42	0	NA	NA	0	LL : 5.1 ± 1.2 RL : 5.5 ± 1.5	Critical equipment included a 10 mm flexible 3-dimensional scope and a 10 mm rigid indocyanine green (ICG) fluorescence scope. Bile ducts were diveded under ICG imaging guidance.
Kim et al. [29]	2023	Seoul (South Korea)	Cohort	/	543	L-LDRH	341.8 ± 107.0	268.8 ± 207.9	2/543	25.9 ± 18.5	9/543	50/543	24/543	0	16/543	3/543	0	9.3 ± 3.5	NA
Law et al. [28]	2023	Singapore	Case series	/	8	4 Laparoscopic LDRH and 4 Laparoscopy-assisted LDRH	435 (391–40)**	300 (150–900)**	0	NA	0	NA	NA	0	NA	NA	0	5 (3–8)**	4 trocars Pfannenstiel incision (10–12 cm depending on graft size)
Rhu et al. [11]	2023	Seoul (South Korea)	Cohort	/	636	Laparoscopic living donor hepatectomy : 572 right, 14 extended right, 14 right posterior, 6 left, 9 extended left, 19 left lateral, 2 others	NA	200 (150-300)**	NA	NA	10/636	107/636	40/636	0	21/636	38/363	0	8.2 ± 3.0	NA
Troisi et al. [18]	2023	International (6 high-volume centers : 4 korean, 1 american and 1 taiwanes)	Multicenter study	1:1:2 propensity score matching : robotic vs laparoscopic vs open approach	306	Laparoscopic-LDRH	345.0 ± 104.1	277.2 ± 242.4	9/306	2.3 ± 2.8	4/306	NA	8/306	0	4/306	7/306	0	8.4 ± 3.0	NA
Kim et al. [40]	2022	Seoul (South Korea)	Cohort	69 laparoscopic vs 102 robotic procedures	69	Laparoscopic-LDRH	406.8 ± 67.1	238.0 ± 331.1	1/69	15.4 ± 4.8	0/69	NA	1/69	NA	NA	NA	0	7.9 ± 1.1	Four trocars Indocyanine green used Pfannenstiel incision
Moon et al. [38]	2022	Busan (South Korea)	Cohort	/	3	Laparoscopic-LDRH	635 (565–750)**	300 (200–300**	NA	15 (10-15)**	0/3	1/3	0	0	1/3	0	0	12 (9–15)**	Five trocars Totally intracorporeal Pringle maneuver Bile duct resection after injection of a radiopaque marker + cholangiography Pfannenstiel incision
Park et al. [37]	2022	Seoul (South Korea)	Cohort	40 laparoscopic vs 10 open approach	40	Laparoscopic-LDRH including the middle hepatic vein	248.9 ± 62.0	202.5 ± 178.0	NA	14.1 ± 15.4	0	3/40	1/40	0	1/40	0	0	7.0 ± 1.3	NA
Soubrane et al. [10]	2022	International, 10 liver transplant centers : Belgium (1); France (2); Korea (3) ; Japan (3); Spain (1)	Multicenter study	/	412	Minimal invasive donor hepatectomies including 164 left and 248 right hepatectomies ( pure laparoscopy in 175 cases or hybrid approach in 237 cases)	424.4 (240.0 - 850.0)**	409.8 (10.0 - 3350.0)**	5/412	NA	17/412	108/412	38/412	0	NA	9/412	0	10.6 (2.0–50.0)**	‘‘Hybrid technique’’ or laparoscopic-assisted (HA), allowed the initial part of surgery, including liver mobilization and varying degrees of vasculardissection, to be performed laparoscopically. The subsequent part of the operation was performed under direct visualization through a limited laparotomy (midline or subcostal). The laparotomy incision was on average 10 to 15 cm length. The second tec…
SuhKyun Hong et al. [42]	2022	Seoul (South Korea)	Cohort	1:1 propensity score matching : laparoscopic vs open approach	198	Laparoscopic-LDRH	289.9 ± 54.9	306.1 ± 213.1	0	12.3 ± 5.7	0	12/198	5/198	0	4/198	1/198	0	7.5 ± 2.4	A 3D flexible scope was used Since March 2016, the ICG near-infrared fluorescence camera began to be used in earnest for demarcating the exact midplane of the liver and identifying the optimal bile duct division point together with preoperative magnetic resonance cholangiopancreatography (MRCP). No Pringle maneuver was used. 10 to 12 cm suprapubic incision
Cho et al. [51]	2021	Seoul (South Korea)	Cohort	90 laparoscopic vs 90 open approach	90	Laparoscopic-LDRH	364 ± 53	175 ±47	NA	NA	0/90	0	0	0	0	0	0	8.2 ± 2.2	NA
Han et al. [50]	2021	Seoul (South Korea)	Cohort	57 recent laparoscopic vs 43 initial laparoscopic vs 50 open approach	100	Laparoscopic-LDRH	Before: 282.2 ± 59.2 After: 181.0 ± 35.7	Before: 344.4 ± 224.0 After: 161.4 ± 130.0	0	NA	0	Before: 4/43 After: 1/57	Before: 2/43 After: 1/57	0	0	Before: 1/43 After: 0/57	0	Before: 7.1 ± 2.4 After: 5.8 ± 1.4	5 ports Demarcation under the ICG camera after temporary clamping Pfannelstiel incision
Han et al. [49]	2021	Seoul (South Korea)	Case series	300 cases divided into three subgroups of periods	300	Laparoscopic-LDRH	267.8 ± 74.2	261.5 ± 209.8	0	NA	0	20/300	8/300	0	4/300	1/300	0	7.4 ± 2.6	5 ports A 3D flexible laparoscopic scope Hanging maneuver was performed Real-time ICG near-infrared fluorescence cholangiography was used The Pringle maneuver was not routinely performed
Hong et al. [48]	2021	Seoul (South Korea)	Multicenter study	/	545	481 Laparoscopic RH 25 Laparoscopic LH 39 Laparoscopic LLS	All: 341.4 RH: 340.1 ± 106 LH: 308.5–409 LLS: 341.6 ± 66.2	All: 302.5 ± 229.9 RH: 316.3 ± 233.7 LH: 300.0 (150.0-400.0) LLS: 139.5 ± 117.2	3/545	NA	10/545 (9 RH, 1 LLS)	49/545	25/545	0	15/545	4/545	0	All: 9.4 ± 3.5 RH: 9.4 ± 3.6 LH: 8.0 (7.0-10.0) LLS: 9.2 ± 2.8	NA
Yang et al. [45]	2021	Seoul (South Korea)	Cohort	304 minimally invasive vs 1390 open approach	304	277 laparoscopic and 27 robotic living donor hepatectomy (284 RH, 8 LH, 10 LLS, 2 others)	NA	NA	NA	NA	NA	19/304	7/304	0	NA	1/304	0	9.04 ± 3.78	NA
Seon Jeong et al. [53]	2020	Seoul (South Korea)	Cohort	123 laparoscopic vs 123 open approach	123	Laparoscopic-LDRH	335 ± 95	300 ± 160	0	NA	33/123	33/123	14/123	0	7/123	1/123	0	9 (8–11)**	Five trocars The right hepatic artery and portal vein were briefly clamped to define a demarcation line 12–14 cm Pfannenstiel incision
Lee et al. [58]	2019	Seoul (South Korea)	Cohort	35 laparoscopic vs 43 open approach	35	Laparoscopic-LDRH	433.7± 142.9	572.2 ± 438.9	2/35	NA	2/35	6/35	3/35	0	0	1/35	0	9.70 ± 4.35	Five trocars Intra‐operative cholangiography was not performed after analyzing the donor's biliary anatomy via preoperative MRCP. Liver parenchymal dissection was performed without inflow occlusion. 10‐cm Pfannenstiel incision
Park J et al. [57]	2019	Seoul (South Korea)	Case-control study	1 : 1 propensity score matching : laparoscopic vs open approach	91	Laparoscopic-LDRH	365 ± 120	300 ±150	NA	NA	NA	19/91	14/91	0	12/91	0	0	10 ± 4	5 trocars A temporary vessel clamp was applied to identify a demarcation line. The bile duct was dissected under guidance of intraoperative cholangiogram or ultrasonography. Pfannenstiel incision
Rhu et al. [52]	2019	Seoul (South Korea)	Cohort	100 laparoscopic vs 205 open approach	100	Laparoscopic-LDRH	375.2 ± 94.0	299.3 ± 161.7	0	NA	6/100	22/100	15/100	0	NA (8 biliary complications)	1/100	0	11.0 ± 4.0	Five trocars During transection, Pringle maneuver was used optionally at the surgeon’s discretion. Pfannenstiel incision. To minimize the warm ischemic time, the opening was made before ligating the hepatic artery and portal vein, and then temporarily closed.
Song et al. [56]	2019	Sichuan (China)	Case report	/	1	Three-dimensional Laparoscopic-LDRH	495	<100	0	NA	NA	NA	NA	0	NA	NA	NA	6	5 trocars A 3D video laparoscope By transiently clamping the left inflow vessels, the transection line was marked. 10 cm subumbilical median incision
Broering et al. [67]	2018	Riyadh (Saudi Arabia)	Cohort	1 : 1 propensity score matching : laparoscopic vs open approach	79	Laparoscopic-LLS	293 (192-420)**	100 (50–600)**	NA	5 (1-11)**	3/72	3/72	1/72	0	2/79	0	0	4.1 ± 1.33	Four to five trocars Similarly to the open procedures, the trans-umbilical approach was adopted in almost all of the cases and no cholecystectomy for intraoperative cholangiography was performed. Pfannenstiel incision
Eguchi et al. [66]	2018	Nakasaki (Japan)	Cohort	110 hybrid vs 126 open approach	110	Hybrid living donor hemihepatectomy (66 left, 43 right and 1 posterior)	405 (286–671)**	537(50-3350)**	NA	NA	0	NA	9/110	0	3/110	1/110	0	13 (6–40)**	Short upper median incision of 8 cm and two 5-mm trocars Laparoscopic electrocautery and a hand assist, are used for the initial mobilization. Subsequent procedures including dissection between the liver and vena cava, hepatic hilum dissection, and liver resection are performed under direct vision through an extended upper median incision of 10-15 cm. An intraoperative cholangiogram was successfu…
Hong et al. [65]	2018	Seoul (South Korea)	Cohort	26 laparoscopic vs 26 open approach	26	Laparoscopic-LDRH	304.5 ± 58.7	NA	0	9.3 ± 2.5	0/26	3/26	2/26	0	0	1/26	0	7.7 ± 3.0	Five trocars Indocyanine green was used. The Pringle manoeuvre was not used. ICG fluorescence cholangiography was performed in 8 donors Suprapubic incision
Kobayashi et al. [64]	2018	Niigata (Japan)	Cohort	11 laparoscopy-assisted vs 40 open approach	11	Laparoscope-assisted living donor hepatectomy (4 right lobes/ 5 left lobes/1 posterior section/1 left lateral section)	475 (400–645)**	350 (15–1128)**	0	NA	0	1/11	1/11	0	1/11	0	0	10 (7–19)**	An 8-cm upper midline incision plus a 4-cm right subcostal incision are made. After laparotomy, four 12-mm trocars are placed at the upper abdomen The donor liver is mobilized under a laparoscope-assisted technique. Parenchymal transection of the donor liver is performed using a liver hanging maneuver with combined direct and laparoscope-assisted vision. An intraoperative cholangiogram is perform…
Kwon et al. [63]	2018	Seoul (South Korea)	Cohort	/	54	41 Laparoscopic RH 10 Laparoscopic extended-RH 3 Laparoscopic LH	436 (294–684)**	300 (10–850)**	0	6 (2-12)**	4/54	18/54	9/54	0	10/56	1/56	0	10 (7–27)**	5 trocars and 10-13 cm suprapubic transverse incision A radiopaque marker was tagged at the estimated transection plane, and an intraoperative cholangiogram was taken. Modifications done throughout experience : initially a 2-dimensional (2D) flexible scopepus was used, but a 3-dimensional system was implemented beginning with the 31st patient ; the cholangiogram was initially done for the first 5…
Lee et al. [62]	2018	Seoul (South Korea)	Cohort	Subgroup analysis was performed to compare initial vs more recent periods	115	Laparoscopic-LDRH	321.5 ± 57.2	394.1 ± 197.6	0	11.0 ± 6.7	NA	10/115	3/115	0	1/115	1/115	0	7.8 ± 1.8	This technique is based on the liver hanging maneuver, demarcation of the exact midplane of the liver using ICG near-infrared fluorescence, and optimal bile duct division using real-time ICG near-infrared fluorescence cholangiography. No Pringle maneuver was used.
Safwan et al. [61]	2018	Detroit (USA)	Cohort	33 standard technique vs 19 hybrid technique vs 47 upper midline incision technique	19	Laparoscopic assisted LDRH	375.5 ± 51.9	228.9 ± 123.1	NA	NA	0	7/19	2/19	0	1/19	0	0	5.9 ± 1.1	Hybrid technique that incorporated hand-assisted laparoscopic mobilization of the right hepatic lobe and a mini-laparotomy incision for hilar dissection and liver parenchymal transection. 10-cm upper midline incision with laparoscopic assistance
Song et al. [60]	2018	Sichuan (China)	Cohort	7 pure laparoscopic and 26 hand-assisted vs 262 open approach	33	7 Pure laparoscopic right hepatectomy (PLRH) and 26 Hand-assisted right hepatectomy (HARH)	PLRH: 509.3 ± 98.9 HARH: 451.6 ± 89.7	PLRH: 378.6 ± 177.1 HARH: 617.3 ± 240.4	PLRH : autotransfusion 114.3 ± 110.7 HARH : autotransfusion 240.4 ± 210.2 RBC (2/26) FFP (3/26)	NA	0	PLRH: 2/7 HARH: 6/26	PLRH: 0/7 HARH: 3/26	PLRH: 0/7 HARH: 1/26	PLRH: 0/7 HARH: 2/26	PLRH: 0/7 HARH: 1/26	0	PLRH: 7 (7–10)** HARH: 8.5 (7.5–12)**	PLRH : Five trocars. Pringle’s maneuver was used during deeper parenchymal transection. Intraoperative cholangiography performed. 10-cm suprapubic incision. HARH : Two 12-mm trocars and a 5-cm subxiphoid midline incision. While right liver mobilization was completed, all the laparoscopic devices were removed. The midline incision was extended for dissection of right pedicle and parenchymal transe…
Suh et al. [59]	2018	Seoul (South Korea)	Cohort	45 laparoscopic vs 42 open approach	45	Laparoscopic-LDRH	330.7 ± 49.5	436.0 ± 170.3	0	12.6 ± 4.4	0	4/45	1/45	0	1/45	4/45	0	8.2 ± 1.3	Five trocars A 3D laparoscope Demarcation under the ICG camera after temporary clamping No Pringle maneuver was used. 10-12 cm suprapubic incision
Kim et al. [72]	2017	Seoul (South Korea)	Case series	/	3	Laparoscopic-LDRH	447 (427–502)**	250 (200–270)**	0	4,9 (4,5-5)**	0/3	0	0	0	0	0	0	7 (7–8)**	Five trocars 30-degree laparoscope No Pringle maneuver was used during parenchymal division. Before transection of the bile duct, real-time fluoroscopic intraoperative cholangiography (IOC) was performed. 10-cm suprapubic incision
Kitajima et al. [71]	2017	Kyoto (Japan)	Cohort	76 laparoscopy-assisted vs 77 open approach	76	Laparoscopy-assisted hybrid living donor hepatectomy : 41 right lobes and 35 left lobes	Right: 431 (310–651)** Left: 459 (310–633)**	Right: 201 (10–1559)** Left: 245 (22–1840)**	Right: 1/41 Left: 0/35	NA	0	Right: 0/41 Left: 8/35	Right: 0/41 Left: 3/35	0	Right: 0/41 Left: 3/35	Right: 0/41 Left: 0/35	0	Right: 12 (8–27)** Left: 12 (7–50)**	An 8-cm upper midline incision and two 5-mm trocars After mobilization was completed, the median incision was basically extended to 14 cm for right hemihepatectomy and 12 cm for left hemihepatectomy.
Rotellar et al. [69]	2017	Pamplona (Spain)	Cohort	5 laparoscopic vs 10 open approach	5	Laparoscopic-LDRH	476 (420–480)**	Minimal	0	NA	0/5	2/5	0	0	0	0	0	4 (3–5)**	5 trocars and a Pfannenstiel incision The technique focused on enhancing donor safety : namely preparation of a tourniquet for pedicle occlusion when needed, liver hanging maneuver, and real time fluoroscopy to divide the bile duct.
Takahara et al. [68]	2017	Iwate (Japan)	Cohort	14 pure laparoscopic vs 40 laparoscopy-assisted approach	54	40 Laparoscopy-assisted donor hepatectomies (LADHs) : 1 LLS, 14 left lobes , 25 right lobes. 14 Pure laparoscopy donor hepatectomies (PLDHs) : 10 left lobes, 4 right lobes.	LADH: 380.40 ± 44.08 PLDH: 454.93 ± 85.60	LADH 238.50 ± 177.05 PLDH 81.07 ± 52.78	0	NA	LADH 0/40 PLDH 1/14	LADH 7/40 PLDH 3/14	NA	0	NA	0	0	LADH 9.05 ± 3.30 PLDH 8.43 ± 1.65	LADH : 5 trocars and a upper midline incision. PLDH : 5 trocars, 8-10 cm suprapubic incision A intraoperative cholangiography was performed.
Scatton et al. [74]	2015	Paris / Lyon (France)	Cohort	/	70	67 Laparoscopic LLS 3 Laparoscopic LH	275 (175–520)**	82 ± 79	6 /70 (Cell saver system)	9.0 ± 4.1	4/70	17/70	3/70	0	2/70	0	0	6 (3–18)**	Five trocars Routine cholangiography was not performed. 7-cm suprapubic incision
Suh et al. [73]	2015	Seoul (South Korea)	Cohort	14 transverse incision with laparoscopy vs 147 upper midline incision vs 268 conventional inverted L incision	14	Laparoscopy-assisted LDRH with transverse incision	333.8 ± 61.7	298.3 ± 118.8	NA	NA	NA	0	0	0	0	0	0	10.2 ± 4.4	Laparoscopy and a 9-cm transverse incision for a hand port device in the right upper quadrant area for the left hand of the operator.
Han et al. [75]	2014	Seoul (South Korea)	Case series	/	2	Laparoscopic-LDRH	NA	NA	NA	NA	0	0	0	0	0	0	0	8–10	Total LDRH was performed without vascular clamping. Transection line was drawn during transient clamping of the hepatic artery and portal vein on the right side of the liver. Suprapubic incision
Makki et al. [77]	2014	Noida (India)	Cohort	26 laparoscopy-assisted vs 24 open approach	26	Laparoscopy-assisted LDRH	702.50 ± 124.11	336.54 ± 89.40	1/26	NA	0	4/26	1/26	0	0	0	0	NA	3 trocars and a 5-6 midline subxiphoid incision The exposure of the superior border of the right hepatic vein marked the end of this dissection. After this, the hand port and all other laparoscopic instruments were removed, and the hand-port incision was extended to join the 10-mm supra-umbilical port incision in the midline. The remaining surgery was performed via this incision after the applica…
Marubashi et al. [79]	2013	Osaka (Japan)	Prospective cohort	31 laparoscopy-assisted 71 open approach	31	Laparoscopy-Assisted Hybrid Left-Side Donor Hepatectomy : 17 LLS and 14 LH	435 ± 103	353 ± 39.6	NA	NA	0	3/31	2/31	0	0	0	0	10.3 ± 3.3	A 7-8 midline incision and 3 or 4 trocars Cholecystectomy, hilar dissection, the liver hanging maneuver, and liver parenchymal dissection were performed under direct vision through the small midline incision.
Samstein et al. [78]	2013	New York (USA)	Case series	/	2	Laparoscopic-LH	358 and 379	125	0	NA	0/2	0	0	0	0	0	0	3 and 5	5 trocars Calot’s triangle elements were dissected and transected, but cholecystectomy was not completed. By transient clamping inflow vessels, left liver demarcation defined the transection line. No Pringle maneuver was used during parenchymal division Pfannestiel incision.
Soubrane et al. [7]	2013	Paris (France)	Case report	/	1	Laparoscopic-LDRH	480	100	0	12	0	0	0	0	0	0	0	7	5 trocars The right portal vein and hepatic artery were briefly clamped to visualize the main portal fissure. Cholangiography was performed. 10-cm suprapubic incision
Zhang et al. [76]	2013	Chengdu (China)	Prospective Case-Matched Study	25 laparoscopy-assisted vs 25 open approach	25	Laparoscopy-Assisted LDRH	385.9 ± 47.4	378.4 ± 112.5	0	NA	0	4/25	0	0	0	1/25	0	7.0 ± 1.4	5-cm subxiphoid midline incision for hand assistance and 2 trocars Laparoscopy assisted mobilization. The abdomen was then deflated, the hand port and all other laparoscopic devices were removed, and the middle incision was extended to 12 cm. Cholecystectomy, hilar dissection, and liver resection were completed under direct vision.
Choi et al. [81]	2012	Seoul (South Korea)	Cohort	20 laparoscopy-assisted and 40 single-port laparoscopy-assisted vs 90 open approach	60	20 Single-Port (SPLADRH) and 40 Laparoscopy-Assisted Donor Right Hepatectomy (LADRH)	SPLADRH : 278.50 ± 72.25 LADRH : 383.55 ± 41.73	SPLADRH : 450.0 ± 316.43 LADRH : 870.0 ± 653.01	SPLADRH : 0.25 ± 0.81 RBC LADRH : 1.25 ± 2.05 RBC	NA	SPLADRH : 2/40 LADRH : 2/20	SPLADRH : 6/40 LADRH: 5/20	NA	0	SPLADRH : 3/40 LADRH : 0/20	SPLADRH: 2/40 LADRH : 0/20	0	SPLADRH : 11.8 ± 4.45 LADRH : 12.1 ± 2.81	In SPLADRH : a 15-cm right subcostal incision was marked. The lateral 5 cm of the incision was used for the initial entry with the Gloveport. After mobilization, the incision was extended as marked and the transection of the liver was performed with an open technique, after portal dissection and delineation of the line of transection. In all cases, the liver parenchyma was transected using the Ca…
Baker et al. [82]	2009	Chicago (USA)	Cohort	33 laparoscopy-assisted vs 33 open approach	33	Laparoscopy-assisted LDRH	265 ± 48	417 ± 217	0	NA	2/33	7/33	2/33	0	1/33	0	0	4.3	5-cm midline epigastric hand-port incision, a 12-mm umbilical port, and a 10-mm right lateral subcostal port. Upon completing the hand-assisted laparoscopic dissection, the midline incision is extended to complete hilar dissection and resection.
Koffron et al. [84]	2006	Chicago (USA)	Case report	/	1	Laparoscopic, hand-assisted LDRH	235	150	0	NA	0	0	0	0	0	0	0	3	2 ports and a 5 cm subxiphoid midline incision for hand assistance After liver mobilization, cholecystectomy and isolation of the right hepatic artery and right portal vein, the midline incision is extended to complete hilar dissection and resection under direct vision. Cholangiography was performed. No inflow occlusion was applied. The right lobe was decompressed by allowing backbleeding through…
Soubrane et al. [83]	2006	Paris (France)	Cohort	16 Laparoscopic vs 14 open approach	16	Laparoscopic LLS	320 ± 67	18.7 ± 44.2	0	NA	1/16	3/16	1/16	0	1/16	0	0	7.5 ± 2.3	Five trocars Cholecystectomy and intraoperative cholangiography were not routinely performed. No clamping was used during parenchyma transection. 10-cm suprapubic incision
Cherqui et al. [6]	2002	Créteil (France)	Case series	/	2	Laparoscopic left hepatic lobectomy (resection of segments 2 and 3)	360 and 420	150 and 450	0	8 and 10	0	0	0	0	0	0	0	5 and 7	Five trocars The liver parenchyma was divided on the right side of the round and falciform ligaments without vascular clamping. 10-cm suprapubic incision
Supplementary Table 1 : Summary of 54 articles about laparoscopy in LDLT *Unless otherwise indicated, values are mean ± SD or median (IQR) ** (extreme values) LDRH = Living Donor Right Hepatectomy RH = Right Hepatectomy LH = Left Hepatectomy LLS = Left Lateral Sectionectomy

## Sheet: Supplementary Table 2
Author	Year of publication	City (Country)	Design	Comparative analysis	Number of patients	Type of surgery	Duration of surgery (min)*	Blood Loss (mL)*	Transfusion	First warm ischemia (min)*	Conversion [rate]	Overall complication [rate]	Major complication [rate] (Clavien-Dindo >II)	PHLF [rate] (post-hepatectomy liver failure)	Biliary leakage [rate]	Post-operative hemorrage [rate]	Mortality [rate]	LoS (Days)*	Techniques
Cheah et al. [17]	2025	Houston (USA)	Two centers study	Center 1 (n=101) vs Center 2 (n=15)	116	Robotic LDRH	467 ± 84	126.6 ± 125.0	2/116 (0.060 ± 0.462 RBC)	14.9 ± 5.5	2/116	27/116	8/116	0	5/116	2/116	0	NA	Standardized techniques for totally robotic donor hepatectomy, with 4 robotic ports and 2 laparoscopic assistant ports No usage of the Pringle maneuver Division of the right hepatic duct under ICG guidance Pfannenstiel incision
Kim et al. [16]	2025	Seoul (South Korea)	Cohort	117 robotic vs 118 laparoscopic Propensity score matched analysis of 71 donor-recipient pairs	117	Robotic LDRH	473.5 ± 100.3	99.5 ± 90.3	0	16.5 ± 7.5	2/217	NA	7/201	NA	NA	NA	0	8.5 ± 2.9	A total of 5 trocars During BD division, use of a robotic firefly system with 3D vision Pfannenstiel incision
Broering et al. [25]	2024	Riyadh (Saudi Arabia)	Case report	/	3	Robotic LDRH	431 (355-460)**	70 (60-80)**	0	NA	0	0	0	0	0	0	0	4	NA
Raptis et al. [20]	2024	Riyadh (Saudi Arabia)	Cohort	1724 donor-recipient pairs : 913 roboctic vs 646 open and 165 laparoscopic approach	913	434 Robotic RH 199 Robotic LH 250 Robotic LLS	405 (333-476)	50 (50-100)	NA	NA	2/913	25/913	1/913	NA	NA	NA	0	4 (3-5)	NA
Sambommatsu et al. [14]	2024	Richmond (USA)	Cohort	13 robotics vs 24 open approach	13	Robotic LDRH	451 (374–568)**	200 (50–700)**	1/13 (310 mL of RBC)	8 (2–16)**	1/13	9/13	2/13	0	0	2/13	0	8 (5–9)**	5 trocars The right hepatic duct was identified and divided with the help of indocyanine green cholangiography Pfannenstiel incision
Soin et al. [87]	2024	Gurugram (India)	Cohort	33 in the “cut and suture” (CS) group vs 104 in the “triple C” technique group	137	Robotic RH	CS groupe : 771.5 ± 204.4 Triple C group : 614.9 ± 117.3	CS groupe : 764.2 ± 427.8 Triple C group : 426.4 ± 229.8	NA	NA	CS groupe : 4/33 Triple C group : 4/104	CS groupe : 12/33 Triple C group : 24/104	CS groupe : 1/33 Triple C group : 3/104	0	NA	NA	0	CS groupe : 6 ± 1.4 Triple C group : 5.2 ± 0.7	5 trocars ICG camera is used Novel triple C (“clip–clamp–cut”) technique of hepatic duct division Pfannenstiel incision
Rela et al. [26]	2023	Chennai (India)	Cohort	/	75	Robotic LLS	327.50 (275–366)**	50 (30–70)**	0	6 (4–7)**	0	16/75	0	0	4/75	0	0	5 (5–6)**	5 trocars When 80% of the parenchymal transection was completed, near-infrared fluorescence view provided a clear delineation of the biliary anatomy. Pfannenstiel incision was made
Troisi et al. [18]	2023	International (6 high-volume centers : 4 korean, 1 american and 1 taiwanes)	Multicentre study	1:1:2 propensity score matching : robotic vs laparoscopic vs open approach	92	Robotic LDRH	493.8 ± 96.8	111.4 ± 120.5	0	15.9 ± 6.0	1/92	NA	3/92	0	3/92	1/92	0	8.9 ± 2.9	NA
Amma et al. [44]	2022	Kerala (India)	Cohort	102 robotic-LDRH vs 152 open-LDRH Propensity score matched analysis of 89 pairs	102	Robotic LDRH	540 (487.5-600)	500 (300-600)	3/102 ( 1 RBC)	15 (11-20)	2/102	16/102	8/102	0	4/102	NA	0	8 (7-10)	4 robotic ports and a 12 mm assistant port During parenchymal transection, Pringle maneuver was not used. A laparoscopic cavitron ultrasonic surgical aspirator (CUSA) operated by an experienced assistant through the 12 mm port Extrahepatic biliary anatomy highlighted by real-time ICG fluorescence Pfannenstiel incision (12-14 cm)
Jeong Jang et al. [41]	2022	Busan (South Korea)	Case series	/	10	Robotic LDRH	396.6 ± 62.7	NA	0	19.7 ± 5.6	0/10	0	0	0	0	0	0	8.7 ± 2.6	Four 8-mm trocars and one 12-mm trocar Intravenous injection of indocyanine green and Firefly was used to clarify the transection line A pringle maneuver was used during the liver transection and the right hilar plate was divided under the guidance of realtime ICG. Pfannenstiel incision
Kim et al. [40]	2022	Seoul (South Korea)	Cohort	102 robotic vs 69 laparoscopic procedures	102	Robotic LDRH	464.3 ± 84.8	103.5 ± 94.0	0	16.1 ± 7.3	2/102	NA	7/102	NA	NA	NA	0	8.7 ± 3.1	5 trocars Pfannenstiel incision.
Rho et al. [36]	2022	Seoul (South Korea)	Cohort	52 robotic vs 62 open and 118 laparoscopy-assisted procedures	52	Robotic LDRH	493.6 ± 91.5	109.8 ± 101.5	0	15.7 ± 6.4	1/52	24/52	13/52	NA	NA	NA	1/52	9 ± 2.1	5 trocars The right bile duct with the hilar plate was divided under the guidance of indocyanine green (ICG) cholangiography. Pfannenstiel incision
Schulze et al. [35]	2022	Riyadh (Saudi Arabia)	Cohort	/	501	212 Robotic RH 177 Robotic LLS 112 Robotic LH	406 (180-692)**	60 (20-800)**	NA	7.0 (3-22)**	2/501	32/501	1/501	0	9/501	2/501	0	4 (2–22)**	Standardized techniques Pfannenstiel incision
Varghese et al. [88]	2022	Kochi (India)	Cohort	66 extended criteria donors vs 66 with standard anatomy	132	Robotic RH	530 (360-780)**	263 (100-2700)**	NA	13.5 (8-23)**	5/132	15/132	7/132	0	9/132	0	0	8 (6–25)**	5 trocars Indocyanine green was administered to visualize the biliary system during duct division. Transection was performed without applying inflow occlusion. pfannenstiel incision
Troisi et al. [46]	2021	Riyadh (Saudi Arabia)	Cohort	25 roboctic vs 50 laparoscipic procedures	25	Robotic LLS	290 ± 45	50 (30-250)**	0	7 (5–18)**	0	0	0	0	0	0	0	3 (2–5)**	5 trocars Cholecystectomy was not performed. When approaching the umbilical plate for the bile ducts, the indocyanine green with near infrared technology (Firefly) was used. Pfannestiel incision
Broering et al. [54]	2020	Riyadh (Saudi Arabia)	Cohort	/	175	80 Robotic RH 61 Robotic LLS 34 Robotic LH	440 (177-693)** Mean 424	100 (20–1000)** Mean 138,1	NA	7.0 (1–22)**	2/175	12/175	0	0	3/175	0	0	4.3 (2–22)**	5 trocars Parenchymal demarcation thanks to clampage and use of intravenous indocyanine green (ICG) Pfannenstiel Incision (average 10 cm length)
Broering et al. [55]	2020	Riyadh (Saudi Arabia)	Cohort	1:2 propensity score–matched analysis compared to the open approach	35	Robotic LDRH	504 ± 73.5	250 (100–800)**	0	8 (5-15)**	0	2/35	0	0	1/35	0	0	5 (3–12)**	5 trocars Hanging maneuve Use of indocyanine green Pfannenstiel incision (8-11 cm)
Liao et al. [70]	2017	Sichuan (China)	Case report	/	1	Robotic LLS	390	400	NA	15	0	0	0	0	0	0	0	8	5 trocars No inflow occlusion during the procedure. 7‑cm Pfannenstiel incision
Chen et al. [8]	2016	Taipei (Taiwan)	Case series	13 robotics vs 54 open approach	13	Robotic LDRH	596 (353-753)**	169 (50–500)**	0	9,5 (8-15)**	0	1/13	1/13	0	NA	NA	0	7 (6–8)**	5 trocars Real-time fluorescent cholangiography Neither individual hepatic inflow control nor a Pringle maneuver was performed during the procedure. 8-10 cm Pfannenstiel incision
Guilianotti et al. [80]	2011	Chicago (USA)	Case report	/	1	Robotic and hand assisted LDRH	460	350	0	NA	0	0	0	0	0	0	0	5	5 trocars No inflow clamping 7 cm sub-ombilical midline laparotomy for hand assistance
Supplementary Table 2 : Summary of 20 articles about robotic surgery in LDLT *Unless otherwise indicated, values are mean ± SD or median (IQR) ** (extreme values) LDRH = Living Donor Right Hepatectomy RH = Right Hepatectomy LH = Left Hepatectomy LLS = Left Lateral Sectionectomy RBC = Red Blood Cell

## Sheet: Supplementary Table 3
Author	Year of publication	City (Country)	Design	Number of patients	Type of surgery	Type of graft	Duration of surgery (min)*	Blood Loss (mL)*	Transfusion	Anhepatic phase (min)*	Warm ischemia (min)*	Cold ischemia (min)*	Conversion [rate]	Overall complication [rate]	Major complication [rate] (Clavien-Dindo >II)	PNF [rate] (primary non-function)	Biliary leakage [rate]	Post-operative hemorrage [rate]	Mortality [rate]	LoS (Days)*	Techniques
Pinto-Marques et al. [86]	2025	Lisbon (Portugal) Modena (Italy)	Case series	6	Full robotic liver hepatectomy and robotic implantation (graft introduction through a small midline incision)	Whole-liver graft	595 (440-710)	NA	NA	NA	55 - 90	NA	0	1	NA	0	0	0	0	7.5 ( ± 4.8 )	All liver grafts treated for at least 2 hours with hypothermic oxygenated perfusion 4 robotic ports + 2 assistant ports An upper midline or periumbilical incision (8–15 cm)
Broering et al. [25]	2024	Riyadh (Saudi Arabia)	Case Report	3	Fully robotic recipient hepatectomy and liver graft implantation derived from a fully robotic living donor hepatectomy	Right liver graft	572 (526-756)	1000 (700-1000)	2 (0-3) RBC	NA	NA	NA	0	1	NA	0	0	0	0	13	Five trocars Pfannenstiel (12 cm)
Khan et al. [85]	2024	St. Louis (USA)	Case Report	1	Total robotic liver transplant	Whole graft from a deceased donor	510	NA	NA	NA	77	NA	NA	0	0	0	0	0	0	NA	NA
Liu et al. [21]	2024	Xi'an (China)	Cohort Study	10 (8 analyzed due to 2 conversions)	Laparoscopic total hepatectomy and graft implantation via the midline incision with magnetically fast portal vein anastomosis	Whole-liver graft	495 (420–630)	980 (150-3000)	0-18 RBC 1000-2200 ml FFP	25 (20–35)	49 (40-72)	300 (240-360)	2/10	0.125	0	0	NA	NA	0	23 (14–32)	Five trocars Upper abdominal midline incision (15–20 cm) Magnetically fast portal vein anastomosis
Lee et al. [27]	2023	Seoul (South Korea)	Case report	1	Robot-assisted total hepatectomy followed by robotic engraftment	NA	850	6300	15 RBC 10 FFP	NA	55	229	0	1	1	0	NA	NA	0	13	Pfannenstiel incision
Dokmak et al. [43]	2022	Clichy (France)	Case series	6	Laparoscopic total hepatectomy and graft implantation through an upper midline incision	Reduced (n = 3), full (n = 2), and a right split liver (n = 1)	405 (390-450)	425 (250-600)	0-1 RBC	51 (40-67)	35 (30-40)	438 (360-575)	0	2/6	0	0	0	0	0	12 (10-14)	Six trocars Upper midline incision Left lateral sectionectomy (for only 1 patient)
Kim et al. [30]	2022	Seoul (South Korea)	Case series	10	Laparoscopic total hepatectomy, 9 graft implantation using midline incision, and 1 robotic‐assisted graft implantation	NA	400 (350-840)	1950 (100-24200)	0-42 RBC 0-30 FFP 0-2 PC	65 (48-152)	32 (21-117)	105 (66-234)	6/10 (During the explantation) 1/1 (Robotic implantation)	NA	1/10	0	NA	1/10	0	13.5 (10-18)	Five trocars Midline incision
Suh et al. [34]	2022	Seoul (South Korea)	Case report	1	Laparoscopic total hepatectomy and hybrid laparoscopic/robotic graft implantation	Right liver graft	1065	11500	20 RBC 16 FFP 1 PC	NA	NA	NA	0	NA	0	0	0	0	0	13	Six trocars Pure laparoscopic explant hepatectomy Graft implantation using pure laparoscopic and sequential robotic techniques
Lee et al. [39]	2021	Seoul (South Korea)	Case report	1	Laparoscopic total hepatectomy, and robot-assisted graft implantation	Right liver graft	740	3600	10 RBC 10 FFP	NA	87	220	0	1/1	NA	0	0	0	0	19	Five trocars for the explant hepatectomy, and additional three robot trocars Pfannenstiel incision
Suh et al. [47]	2021	Seoul (South Korea)	Case series	5 (3 analyzed due to 2 conversions)	Laparoscopic total hepatectomy and graft implantation using upper midline incision	Right liver graft	575 (499-640)	4350 (1750-5250)	2-13 RBC 1-6 FFP 0-2 PC	126 (25-135)	31 (27-37)	109 (50-132)	0.4	2/3	1/3	0	1/3	0	0	26 (15–30)	Five trocars Upper middline incision
Suh et al. [33]	2021	Seoul (South Korea)	Case report	1	Laparoscopic total hepatectomy and pure laparoscopic graft implantation (graft inserted through a suprapubic incision)	Modified right liver graft	960	3300	5 RBC	NA	84	NA	0	0	0	0	0	0	0	11	Five trocars Pure laparoscopic explant hepatectomy Pure laparoscopic graft implantation. Suprapubic incision (12 cm)
Dokmak et al. [13]	2020	Clichy (France)	Case report	1	Laparoscopic total hepatectomy and graft implantation using a midline incision	Partial liver grafts	400	400	0	43	38	466	0	0	0	0	0	0	0	15	Five trocars Upper midline incision
Eguchi et al. [12]	2011	Nagasaki (Japan)	Case series	9	Living donor liver transplantation through a short midline incision combined with hand-assisted laparoscopic surgery	Partial liver grafts	741 (599–839)	3940 (1300–18400)	NA	NA	NA	NA	1/9	NA	NA	0	NA	NA	1/9	NA	An 8-cm upper midline laparotomy then extended to 12–15 cm, a 12-mm infra umbilical incision, a 5-mm port Splenectomy if needed (performed for preemptive interferon therapy after the liver transplantation )
Supplementary Table 3 : Summary of 13 articles about MIS in recipients *Values are median (extreme values) RBC = Red Blood Cell FFP = Fresh Frozen Plasma PC = Platelet components
